# Supplementary material for: New insights into recently emerged Leucocytozoon caulleri infection in Egyptian broiler flocks through clinical, pathological, hematological, and molecular investigation
Source: Sci Rep. 2025 Dec 3;15:43091. doi: 10.1038/s41598-025-26311-7 (PMC12675588; doi:10.1038/s41598-025-26311-7)
Supplement: Supplementary file 1 — Supplementary Material 1 [file 41598_2025_26311_MOESM1_ESM.xlsx]

## Sheet: Sheet1
New insights into recently emerged Leucocytozoon caulleri infection in Egyptian broiler flocks through clinical, pathological, hematological, and molecular investigation
Excel Analysed Data Export
Copyright (c) 2008 Corbett Life Science, a QIAGEN Company. All rights reserved.
File	leukocytozone cal.
Date	2025-01-21
Time	08:09:00 ظ…
Quantitative analysis of Cycling A.Green (Page 1)
No.	Name	Type	Ct	Given Conc (Copies)	Calc Conc (Copies)	% Var	Rep. Ct	Rep. Ct Std. Dev.	Rep. Ct (95% CI)	Rep. Calc. Conc.	Rep. Calc. Conc. (95% CI)
1	Farm1	Unknown	25.67
2	Farm2	Unknown	25.5
3	Farm3	Unknown	28.46
4	Farm4	Unknown	24.42
5	Farm5	Unknown	26.03
6	Farm6	Unknown	23.41
7	Farm7	Unknown	23.58
8	Farm8	Unknown	24.75
9	Farm9	Unknown	27.11
10	Farm10	Unknown	28.12
11	Farm11	Unknown	25.32
12	Farm12	Unknown	28.87
13	Farm13	Unknown	24.58
14	Farm14	Unknown	24.89
15	Farm15	Unknown	27.83
16	Farm16	Unknown	25.97
17	Farm17	Unknown	23.45
18	Farm18	Unknown	24.01
19	Farm19	Unknown	24.21
20	Farm20	Unknown	22.91
21	Farm21	Unknown	23.95
22	Farm22	Unknown	31.51
23	Farm23	Unknown	30.23
24	Farm24	Unknown	22.74
